# Supplementary material for: Influence of Antimony Species on Electrical Properties of Sb-Doped Zinc Oxide Thin Films Prepared by Pulsed Laser Deposition
Source: Nanomaterials (Basel). 2023 Jun 4;13(11):1799. doi: 10.3390/nano13111799 (PMC10255333; doi:10.3390/nano13111799)
Supplement: Supplementary file 1 [file nanomaterials-13-01799-s001.zip]

Archive with 1 entries (1 files):
- nanomaterials-2358101-supplementary.pdf
